# Supplementary material for: Dietary lipids in glycogen storage disease type III: A systematic literature study, case studies, and future recommendations
Source: J Inherit Metab Dis. 2020 Feb 26;43(4):770–7. doi: 10.1002/jimd.12224 (PMC7383479; doi:10.1002/jimd.12224)
Supplement: Supplementary file 2 — Supplementary File S2 Table published cases. [file JIMD-43-770-s002.xlsx]

## Sheet: Foglio1
Patient number	Reference	Age at start (years), gender (M/F) and GSD type	Indication to start the dietary intervention	Dietary intervention and Diet composition	Duration of intervention (months)	Outcome parameters: laboratory results (glucose/lactate/Ketones/ acetoacetate/BOHB/TC/TG/ HDL/LDL: mmol/L, insulin: mU/L, uric acid: mg/dL, AST/ALT/CK: U/L,FFA: µmol/L,TnT/NT-proBNP: ng/L, Mb: µmol/L)	Outcome parameters: diagnostic imaging	Outcome parameters Clinical picture,side effects Weight:Kg, Height: Cm, BMI: Kg/m2
1	White et al, J Inherit Metab Dis. 2018 ABSTRACT	0.42 F IIIa	High glucose demand, seizure	High-fat, high protein diet 20% carbohydrates, 60% lipids, 20% protein	7	Glucose: >2.8 mmol/L Ketones: 0.5 - 2.4 mmol/L Insulin, TC, TG, CK: n/a Other: n/a	Cardiac US: hypertrophic cardiomyopathy fully resolved.	Increased fasting tolerance.
2	Groselj et al, J Inborn Errors Metab Screen 2017 ABSTRACT	12 F IIIa	Severe hypertrophic cardiomyopathy, hepatomegaly, myopathy.	Ketogenic diet. Ketogenic ratios of meals were from 2.5:1 to 4:1. 2% carbohydrates, 87% lipids, 11% protein	18	Glucose: no hypoglycemia Ketones, insulin, TC, TG, CK: n/a Other: lipid levels improved significantly.	Liver US: significant improvement of hepatomegaly Cardiac MRI: normalization of left ventricular parameters and mass (from 70 g to 35 g), without residual outflow obstruction.	Exertion dyspnea disappeared. Capacity for oxygen consumption almost doubled
3	Kumru et al, J Inherit Metab Dis. 2016 ABSTRACT	6 M IIIa	Hypertrophic cardiomyopathy Fatigue	High-fat, high protein diet. 30% carbohydrates, 50% lipids,20% protein.	18	Glucose, ketones, insulin, TC, TG: n/a CK: from 1628 to 1125 Other: n/a	Cardiac US: left ventricular outflow gradient reduced from 35 to 20 mmHg; IVS thickness reduced from 21 to 10 mm; posterior wall thickness reduced from 18 to 11 mm	Fatigue resolved
4	Brambilla et al,J Inherit Metab Dis. Rep. 2014	7 F IIIa	Severe cardiomyopathy, muscle weakness	High-fat high protein diet 1120 Kcal/day, 15% carbohydrates, 59% lipids, 26% proteins UCCS progressively withdrawn Polyunsaturated fatty acids preferred Only extra-virgin olive oil as relish Additional protein powders to increase protein intake	12	Glucose, lactate: no significant difference (normal) Insulin: n/a Ketones: n/a TC, TG: no significant difference (normal) CK: significant decrease Other: NT-proBNP, Mb, ALT: significant decrease; AST: slight decrease; TnT: no significant difference (normal)	Cardiac US: IVS thickness, posterior wall thickness and outflow tract obstruction significantly reduced	Increased strenght and reduced exertion dyspnea. No significant impact on growth (nomal) and liver size (increased)
5	Brambilla et al,J Inherit Metab Dis. Rep. 2014	5 M IIIa	Severe cardiomyopathy, muscle weakness	High-fat high protein diet 1050 Kcal/day, 15% carbohydrates, 60% lipids, 25% proteins UCCS progressively withdrawn Polyunsaturated fatty acids preferred Only extra-virgin olive oil as relish Additional protein powders to increase protein intake	12	Glucose, lactate: no significant difference (normal) Insulin: n/a Ketones: n/a TC: no significant difference (normal) TG: slight increase CK: significant decrease Other: NT-proBNP, Myoglobin, ALT, AST: significant decrease; TnT: no significant difference (normal)	Cardiac US: IVS thickness, posterior wall thickness and outflow tract obstruction significantly reduced	Increased strenght No significant impact on growth (nomal) and liver size (increased)
6	El-Gharbawy et al, Mol Genet Metab. 2014 ABSTRACT	3.5 n/a IIIa	Poor metabolic control	MCT supplementation UCCS progressively withdrawn	1	Glucose, insulin, TC, TG: no significant difference Ketones: no evidence of ketosis CK: significant decrease Other: ALT, AST: modest decrease	n/a	Improved energy levels
7	El-Gharbawy et al, Mol Genet Metab. 2014 ABSTRACT	2 n/a IIIa	Poor metabolic control	MCT supplementation UCCS progressively withdrawn	1	Glucose, insulin, TC, TG: no significant difference Ketones: no evidence of ketosis CK: significant decrease Other: ALT, AST: modest decrease	n/a	Improved energy levels
8	Mayorandan et al, Orphanet J Rare Dis. 2014	9 M IIIa	Severe cardiomyopathy, muscle weakness	High-fat high protein diet UCCS progressively withdrawn Modified Atkins diet 0.4 g/Kg/day carbohydrates, 8 g/Kg/day lipids, 7 g/Kg/day proteins	32	Glucose, insulin: n/a; occasional hypoglycemia during the first weeks Ketones: increased TC: n/a TG: slight increase CK: significant decrease Other: NT-proBNP: significant decrease; LDL: no significant difference (normal)	Cardiac US: IVS thickness and left ventricular outflow tract-gradient significantly reduced	Increased stamina No significant impact on growth (nomal)
9	Mayorandan et al, Orphanet J Rare Dis. 2014	11 M IIIa	cardiomyopathy, muscle weakness, chest pain, nausea after exercise	High-fat high protein diet UCCS progressively withdrawn Modified Atkins diet 0.5 g/Kg/day carbohydrates, 6 g/Kg/day lipids, 5 g/Kg/day lipids	3 Discontinued for several months, then resumed	Glucose, insulin: n/a Ketones: increased TC: n/a TG: no significant difference (normal) CK: significant decrease Other: LDL: no significant difference (normal) Increase in CK levels and lost ketosis upon diet discontinuation. CK levels fell again and ketosis was re-established when the diet resumed	Cardiac US: Hypertrophic cardiomyopathy disappeared	Chest pain, nausea and weakness disappeared Increased stamina Chest pain and weakness reappeared upon diet discontinuation and reverted again when the diet was resumed
10	Meyer et al, J Inherit Metab Dis. 2013 ABSTRACT	9 M IIIa	Poor metabolic control	High-fat high protein diet Atkins diet	12	Glucose, insulin: n/a Ketones, TC, TG: n/a CK: significantly decreased	Cardiac function stabilised	Improved physical strenght
11	Meyer et al, J Inherit Metab Dis. 2013 ABSTRACT	11 M IIIa	Poor metabolic control	High-fat high protein diet Atkins diet	12	Glucose, insulin: n/a Ketones, TC, TG: n/a CK: significantly decreased Increase in CK levels upon diet discontinuation; CK levels fell again when the diet was resumed	Cardiac function stabilised	Improved physical strenght Chest pain and reduced physical strenght upon diet discontinuation
12	Valayannopoulos et al, Pediatr Res. 2011	0.17 M III	Severe cardiomyopathy	High-fat high protein diet 20% carbohydrates, 65% lipids, 15% proteins + BHB (400-800 mg/Kg/day)	24	Glucose, insulin: significant decrease (normal) Ketones: significant increase TC: no significant difference (normal) TG: no significant difference (elevated) CK: significant decrease Other: FFA: significant increase; AST, ALT: no significant difference (elevated)	Cardiac US: IVS thickness significantly decreased	Normal muscle tone and strength, growth and devlopment Liver size increased within the first 6 months and then remained stable Diet and BHB treatment well tolerated; no further hypoglycemia
13	Fernandes et Pikaar, Am J Clin Nutr. 1969	1 F III	Hyperlipidemia	High fat low carbohydrate diet Period 1. 39% carbohydrates, 50% lipids (32% corn oil, 18% milk fat), 11% proteins Period 2. 39% carbohydrates, 50% lipids (32% olive oil, 18% milk fat), 11% proteins Period 3. 39% carbohydrates, 50% lipids (32% coconut oil, 18% milk fat), 11% proteins Period 4. 39% carbohydrates, 50% lipids (MCT) , 11% proteins	5 Period 1: 1.5 Period 2: 0.75 Period 3: 1.25 Period 4: 1.5	Glucose, insulin, ketones, TG, CK: n/a Period 1.TC no significant difference (high) FFA: significant decrease Period 2. TC, FFA: no significant difference Period 3. TC no significant difference, FFA: high fluctuation Period 4. TC, FFA: significant increase	n/a	n/a
14	Fernandes et Pikaar, Am J Clin Nutr. 1969	5 F III	Hyperlipidemia	High fat low carbohydrate diet 35% carbohydrates, 48% lipids (corn oil), 17% proteins	1.4	Glucose, insulin, ketones, TG, CK: n/a Marked fluctuations in TC and FFA levels	n/a	n/a
