# Supplementary material for: Dietary lipids in glycogen storage disease type III: A systematic literature study, case studies, and future recommendations
Source: J Inherit Metab Dis. 2020 Feb 26;43(4):770–7. doi: 10.1002/jimd.12224 (PMC7383479; doi:10.1002/jimd.12224)
Supplement: Supplementary file 3 — Supplementary File S3 Table unpublished cases. [file JIMD-43-770-s003.xlsx]

## Sheet: Blad2
Patient number	Age at start (years), gender (M/F) and GSD type	Genotype gene (allele 1/ allele 2) OR Enzyme test	Indication to start dietary intervention	Dietary intervention and diet composition (amount of MCT/fat per day, amount of carbo per day (specify amount of UCCS), amount of protein per day (% of total daily intake, daily g)	Duration (months)	Outcome parameters: laboratory results (glucose/lactate/Ketones/ acetoacetate/BHB/TC/TG/ HDL/LDL: mmol/L, insulin: mU/L, uric acid: mg/dL, AST/ALT/CK: U/L, CK-MB: ng/mLFFA: µmol/L,TnT/NT-proBNP: ng/L, Mb: µmol/L)		Outcome parameters: diagnostic imaging Liver lengths, IVS/LVW thickness: mm	Outcome parameters Clinical picture,side effects Weight:Kg, Height: Cm, BMI: Kg/m2
						Before	After
15	37 F IIIa	AGL, c.753_756del (p.Asp251fs)	Exercise intolerance Overweight Cardiomyopathy	MCT replacement UCCS replaced with MCT-emulsion Period 1. 1400 Kcal/day, 12.8% carbohydrates, 63.5% lipids (60% MCT), 24.1% proteins Period 2. 1900 Kcal/day, 11% carbohydrates, 47% lipids (60% MCT), 41% proteins	31	Glucose: 4-5 Insulin: n/a Acetoacetate: 0-0.02 BHB: 0-0.2 TC: 2.3-3.1 TG: 0.51-1.06 CK: 1010-4372 Other: AST:91-196, ALT: 60-119, HDL: 0.8-1.2, LDL: 1.1-1.8, FFA: n/a, CK-MB: 68-118, TnT, NT-proBNP: n/a	Glucose: 5-6.5 Insulin: 4.1-23.8 Acetoacetate: 0.02-0.20 BHB: 0.02-0.25 TC: 3.2-3.9 TG: 0.69-1.23 CK:775-2480 Other: AST:88-126, ALT: 53-86, HDL: 1-1.3, LDL: 1.5-2, FFA:74-807, CK-MB: 35-60, TnT: n/a, NT-proBNP: 3230-4899	BEFORE Liver US: hepatomegaly (CC:16 cm), no adenoma Cardiac US: IVS thickness: 14 , LVW thickness: 17.6 , EF: 50%. Mitral insufficiency gr III. Hypertrophic cardiomyopathy with impaired diastolic function. ECG: normal AFTER Liver US: hepatomegaly (CC: 16 cm), no adenoma. Cardiac US: IVS thickness: 14, LVW thickness: 18.3, EF: 50%. Mitraclip in situ. Hypertrophic restricted cardiomyopathy. ECG: l…	BEFORE Weight: 98 Height: 172 BMI: 33 (+ 3.0 SD) AFTER Weight: 99 Height: 171 (+0.04 SD) BMI: 33.9 (+3.13 SD). Overall muscle strength improved during period 2 when measured with dynamometry. No difference on muscle ultrasound density.
16	35 F IIIa	AGL, c.4529dup (p.Tyr1510Ter*)	Muscle weakness Not liking UCCS Overweight	MCT replacement UCCS replaced with MCT-emulsion 2614 Kcal/day, 15% carbohydrates, 66% lipids (75% MCT), 19% proteins	36	Glucose: 4-5 Insulin: n/a Acetoacetate: 0-0.02 BHB: 0-0.2 TC:4.20-5.7 TG: 0.76-1.63 CK: 898-3408 Other: AST:123-338, ALT: 94-215, HDL:1.2-2.1, LDL: 2.3-3.3, FFA: n/a, CK-MB, TnT, NT-proBNP: n/a	Glucose: 4.5-6.8 Insulin: 2-48.7 Acetoacetate: 0.02-0.81 BHB: 0.03-2.57 TC: 4.1-4.6 TG: 0.73-1.05 CK:749-1173 Other: AST: 99-118, ALT: 86-118, HDL:1.2-1.6, LDL: 2.5-2.8, FFA: 154-463, CK-MB, TnT: n/a, NT-proBNP: 84-125	BEFORE Liver US: hepatomegaly (CC:20 cm), no adenoma. Cardiac US: IVS thickness: 12 , LVW thickness: 13.1 , EF: 60%. Minimal left ventricle hypertrophy. ECG: normal. AFTER Liver US: hepatomegaly (CC:18 cm), no adenoma. Cardiac US: IVS thickness: 13 , LVW thickness: 11.2 , EF:55-60% . Minimal left ventricle hypertrophy.	BEFORE Weight: 81.3 Height: 178 BMI: 25.7 AFTER Weight: 79.5 Height: 178 BMI: 25.1 (+1.21 SD). Muscle dynamometry showed a progressive myopathy affecting especially the proximal muscles. Worsening of muscle weakness when on MCT diet. Muscle ultrasound showed decrease in muscle mass and increase in muscle density.
17	6 M IIIa	AGL, c.3235C>T (p.Gln1079Ter*)	Severe cardiomyopathy	High fat diet UCCS withdrawn 1726 Kcal/day, 9% (37 g/day) carbohydrates, 77% (147 g/day) lipids, 14% (62 g/day) proteins	39	Glucose: 3-5.5 Insulin: n/a Ketones: 0.0 TC: 3.9-5.3 TG: 1.6-4.6 CK: 145-534 Other: AST: 126-437, ALT: 139-539, HDL: 0.5-0.7, LDL: 1.4-4.1, FFA, CK-MB, TnT, NT-proBNP: n/a	Glucose: 3.4-5.5 Insulin:0.5-22.6 Ketones: 0-0.2 TC: 4-4.8 TG: 2-3 CK:58-449 Other: AST: 124-510, ALT: 145-598, HDL: 0.5-0.8, LDL: 2.7-3.7 mg/dL, FFA, CK-MB, TnT, NT-proBNP: n/a	BEFORE Liver US: hepatomegaly, fatty liver Cardiac US: IVS 10-19, left ventricular mass +4SD Severe hypertrophic cardiomyopathy with intraventricular and subaortic obstruction, diastolic dysfunction grade III ECG. n/a AFTER Liver US: hepatomegaly, fatty liver Cardiac US: IVS 8.2, left ventricular mass +1.5 SD Improvement of cardiomyopathy with reduction of ventricular mass and no obstruction ECG:…	BEFORE Weight 25 (1 SD) Height 116 (-0.3 SD) BMI: 18.6 (1.6 SD) Muscle strength: n/a AFTER Weight 34.4 (0.7 SD) Height: 144 (1.2 SD) BMI 16.6 ( 0.1 SD) Muscle strength: n/a
18	4 F IIIa	AGL, arr[GRCh37] 1p21.2(100274994_100623922)x1 pat/ c.4202G>A (p.Trp1401Ter*)	Cardiomyopathy	High fat diet UCCS withdrawn 1770 Kcal/day, 13% (57 g/day) carbohydrates, 68% (134 g/day) lipids, 19% (83 g/day) proteins	48 The prescribed ratio was not fully respected (0.8:1 instead of 0.9:1)	Glucose: 4-4.9 Insulin: 1.42-5.48 Ketones: 0-0.1 TC: 6.4-7.9 TG: 4.2-4.4 CK: 878-1305 Other: AST: 179-438, ALT: 226-522, HDL: 0.59-0.60, LDL: 4.4-5.8, FFA, CK-MB, TnT, NT-proBNP: n/a	Glucose: 2.6-5.2 Insulin:0.5-5.25 Ketones: 0.1-0.9 TC: 6.2-9.5 TG: 2.4-9.8 CK:133-711 Other: AST: 197-420, ALT: 248-560, HDL: 0.75-1.11, LDL: 2.7-8.7, FFA, CK-MB, TnT, NT-proBNP: n/a	BEFORE Liver US: hepatomegaly, fatty liver, no adenoma Cardiac US: IVS:10, mild hypertrophic cardiomyopathy ECG. n/a AFTER Liver US: hepatomegaly, fatty liver, no adenoma. Cardiac US: IVS: 4.8, regression of hypertrophic cardiomyopathy ECG. n/a	BEFORE Weight 15.9 (0.3 SD) Height 93 (-1.5 SD) BMI: 18.3 (1.8 SD) Muscle strength: n/a AFTER Weight 20.8 (-1.2 SD) Height: 108 (-3.5 SD) BMI 17.8 (0.9 SD) Muscle strength: n/a
19	5 F IIIa	AGL, c.3988G>A/c.4332insAA (p.Trp1330*/p.Gly1445Lysfs*27)	Cardiomyopathy Myopathy	High fat diet UCCS withdrawn 1536 Kcal/day, 12% (43 g/day) carbohydrates, 65% (111 g/day) lipids, 23% (89 g/day) proteins	24 Prescribed ratio was not respected (0,6:1 instead of 0,9:1)	Glucose: 2.4-5.6 Insulin: n/a Ketones: n/a TC: 4-4.9mg/dL TG: 2.3-4.9 CK: 622-2938 Other: AST: 236-509, ALT: 283-531, HDL: 0.6-0.75, LDL: 1.5-3.6, FFA, CK-MB, TnT, NT-proBNP: n/a	Glucose: 2.8-4.2 Insulin:0.5-1.35 Ketones: 0.2-0.3 TC: 4.75-6.8 TG: 2.1-4.3 CK:643-1692 Other: AST: 694-1382, ALT: 489-824, HDL: 0.7-0.9, LDL: 3.3-5.9, FFA, CK-MB, TnT, NT-proBNP: n/a	BEFORE Liver US: hepatomegaly, fatty liver Cardiac US: IVS 8.5mm, moderate hypertrophic cardiomyopathy ECG: n/a AFTER Liver US: hepatomegaly, fatty liver Cardiac US: IVS 6.1mm, regression of hypertrophic cardiomyopathy ECG: n/a	BEFORE Weight 18.5 (0.6 SD) Height 100 (-1 SD) BMI: 18.3 (1.8 SD) Muscle strength: n/a AFTER Weight 24.8 (0.8 SD) Height: 116 (-0.5 SD) BMI 18.4 (1.4 SD) Muscle strength: n/a
20	33 F III	Amylo-1,6-glucosidase: 0	Poor metabolic control	MCT supplementation Low carbohydrate diet enriched in MCT. UCCS withdrawn. 2575 Kcal/day, 10% carbohydrates , 62% lipids (11% MCT, 20 g/day), 19% proteins	24	Glucose: 4.2-4.9 Insulin: 1.2-2.3 Ketones: n/a TC: 6.6-7.2 TG: 2-3.3 CK: 2993-3032 Other: AST: 9-111, ALT: 32-195, HDL: 0.8-0.9, LDL: 2.1-2.8, FFA, CK-MB, TnT, NT-proBNP: n/a	Glucose: 4.3-4.6 Insulin:1.2-2.3 Ketones: n/a TC: 6.1-7.4 TG: 2.2-3.2 CK: 998-1143 Other: AST: 82-141, ALT, HDL, LDL, FFA, CK-MB, TnT, NT-proBNP: n/a	BEFORE Liver US: hepatomegaly, fatty liver Cardiac US: normal IVS thickness ECG: n/a AFTER Liver US: hepatomegaly, fatty liver Cardiac US: normal IVS thickness ECG: n/a	BEFORE Weight: 66 (0.7 SD) Height: 171 (1.2 SD) BMI: 22.6 (0.2 SD) AFTER Weight: 66 (0.7 SD) Height: 171 (1.2 SD) BMI: 22.6 (0.2 SD) Muscle strength: n/a
21	33 M IIIa	Amylo-1,6-glucosidase: 0	Severe cardiomyopathy Poor metabolic control	MCT supplementation Low carbohydrate diet enriched in MCT. UCCS withdrawn. 2005 Kcal/day, 25% carbohydrates, 50% lipids (20% MCT, 20 g/day), 25% proteins	24	Glucose: 4.2-5.1 Insulin: 0.8-5.8 Ketones: n/a TC: 3.3-4.7 TG: 1.5-2.6 CK: 803-3887 Other: AST: 118-377, ALT: 112-501, HDL: 0.5-0.9, LDL: 2.7-3.3, FFA, CK-MB, TnT: n/a, NT-proBNP: 1260-5850	Glucose: 3.6-5.3 Insulin: 0.5-4.3 Ketones: n/a TC:3.1-5.7 TG:0.8-1.7 CK: 327-1154 Other: AST: 86-110, ALT: 67-128, HDL: 0.6-1.1 mg/dl, LDL: 2.4-4.2, FFA, CK-MB, TnT: n/a , NT-proBNP: 2010-3380	BEFORE Liver US: hepatomegaly, fatty liver Cardiac US: IVS thickness: 17, LVW thickness: 12, EF:27% ECG: n/a AFTER Liver US: hepatomegaly, fatty liver Cardiac US: IVS thickness: 15, LVW thickness: 10, EF:47% ECG: n/a	BEFORE Weight: 68.5 (-0.2 SD) Height: 168 (-1.2 SD) BMI: 24.3 (0.4 SD) AFTER Weight: 64.3 (-0.6 SD) Height: 168 (-1.2 SD) BMI: 22.8 (-0.1 SD) Better compliance to the diet Improved muscle strength Previous ischemic stroke
22	23 F IIIa	AGL, c.2147delG /c.3216_3217delGA	Fatigue Exercise intolerance Refusal of night meals and UCCS	High fat diet UCCS withdrawn 1770 Kcal/day, 6% carbohydrates, 76% lipids, 18% proteins	9	Glucose: 3 Insulin: n/a Ketones: n/a TC: 5.4 TG: 1.1 CK: 867-1918 Other: AST: 111-144, ALT: 143-190, HDL: 1.08, LDL: 3.7, FFA, CK-MB, TnT, NT-proBNP: n/a	Glucose: 2.8-3.9 Insulin: n/a Ketones: 0.2-1.4 TC: 4.5 TG:1.1 CK: 244-511 Other: AST: 61-82, ALT: 48-76, HDL: 1.16, LDL: 2.8, FFA, CK-MB, TnT, NT-proBNP: n/a	BEFORE Liver ultrasound: hepatomegaly, fatty liver Cardiac US: IVS thickness: 11 ECG: normal AFTER Liver ultrasound: hepatomegaly, no fatty liver Cardiac US: IVS thickness 11 ECG: normal	BEFORE Weight: 60 (0.2 SD) Height: n/a BMI: n/a AFTER Weight: 55 (-0.3 SD) Height: n/a BMI: n/a Muscle strength: n/a
23	7 F IIIa	AGL c.3444T>A/ 4347-1G>T	Cardiomyopathy Excercise intolerance	High fat diet UCCS withdrawn. 1550 Kcal/day, 18% carbohydrates, 54% lipids, 28% proteins	60	Glucose: 3.4-6.2 Insulin: n/a Ketones (plasma): n/a TC: 5.5-5.8 TG: 1.7-4.7 CK: 849-1693 Other: AST: 85-197, ALT: 193-280, HDL: 0.4-0.5, LDL: 3.9-4.1, FFA: n/a, CK-MB: 42-50, TnT: n/a NT-proBNP: n/a, Mb: 139-160	Glucose: 4-6.2 Insulin: n/a Ketones (plasma): n/a TC: 5.5-6.8 TG: 2.4-4.9 CK: 570-1211 Other: AST: 98-227, ALT: 185-474, HDL: 0.5-0.65, LDL: 3.3-3.7, FFA: n/a, CK-MB: 17-19, TnT, NT-proBNP: n/a, Mb: 56-124	BEFORE Liver US :hepatomegaly (LD: 110), fatty liver. Cardiac US: : mild ventricular hypertrophy; IVS thickness: 9, LVW thickness: 7 ECG: biventricular hypertrophy AFTER Liver US :hepatomegaly (LD:150), fatty liver. Cardiac US: no ventricular hypertrophy; IVS thickness: 6.2, LVW thickness: 6.2 ECG: mild ventricular hypertrophy	BEFORE Weight: n/a (-1.3 SD) Height: n/a (-1.3 SD) BMI: n/a AFTER Weight: n/a (-1.9 SD) Height: n/a (-1.9 SD) BMI: n/a Mild improvement on physical activity. The family was not able to increase lipids over 54%. Pubertal delay
24	41 M IIIa	AGL, c.2919_2920insTTGG / c.2936delG	Fatigue Exercise intolerance Cardiomyopathy	High fat diet UCCS withdrawn. 1800 Kcal/day, 16% carbohydrates, 60% lipids, 23% proteins	6 Lost to follow-up	Glucose: 4-5.4 Insulin: n/a Ketones : n/a TC: 3.9-5 TG: 1.15-2.4 CK: 4640-9032 Other: AST: 136-221, ALT: 87-129, HDL: 0.85-1.06, LDL:1.97-3.62, FFA: n/a, CK-MB: 60-190, TnT: 49, NT-proBNP: n/a, Mb: 714-1119	Glucose: 3.9-5.6 Insulin: n/a Ketones: n/a TC: 4.34-5.3 TG: 3.2-5.3 CK: 4274-5784 Other: AST: 140-149, ALT: 84-91, HDL: 0.9-1, LDL:3-3.1, FFA: n/a, CK-MB: 75-108, TnT: 27-41, NT-proBNP: n/a, Mb: 482-644	BEFORE Liver US: hepatomegaly, severe fatty liver, pericolecistic areas of hypoechogenicity. Cardiac US: mild concentric hypertrophy; IVS thickness: 11, LVW: 11 ECG: left ventricular hypertrophy. AFTER Liver US:hepatomegaly, moderate fatty liver, no focal areas of hypoechogenicity. Cardiac US: mild hypertrophy, IVS thickness: 11, LVW thickness: 10 ECG: Left ventricular hypertrophy	BEFORE Weight: 90 (1.3 SD) Height: n/a BMI: n/a AFTER Weight: 83.5 (1 SD) Height: n/a BMI: n/a Less fatigue in climbing stairs (subjective)
25	1 F III	AGL, c.3911dupA (p.Asn1304Lysfs*7)	Severe hypotonia, Delayed motor skills Developmental delay	High fat diet UCCS withdrawn 1600 Kcal/day, 14-25% carbohydrates, 40-50% lipids, 23-30% proteins	60	Glucose: 2.4-4.3 Insulin: n/a Ketones (plasma): n/a TC: 5.1-5.9 TG: 3.5-5.2 CK: 63-72 Other: AST: 222-534, ALT: 246-498, HDL, LDL, FFA, CK-MB, TnT, NT-proBNP: n/a	Glucose: 3-5 Insulin: n/a Ketones (plasma): n/a TC: 5.9-7.5 TG: 4.5-8.1 CK: 86-91 Other: AST: 237-2818, ALT: 334-1030, HDL, LDL, FFA, CK-MB, TnT, NT-proBNP: n/a	BEFORE Liver US: hepatomegaly, moderate-severe fatty liver Cardiac US: normal ECG: normal. AFTER Liver US: hepatomegaly, moderate-severe fatty liver Cardiac US: normal ECG: normal	BEFORE Weight: n/a (-0.7 SD) Height: n/a (-2.1 SD) BMI: n/a AFTER Weight: n/a (-0.7 SD) Height: n/a (-2.1 SD) BMI: n/a Mild improvement on physical activity. The family was not able to increase lipids over 50%.
26	4 M III	AGL, c.2590C>T (p.Arg864Ter*)	Poor metabolic control	High fat diet UCCS withdrawn 1300 Kcal/day, 18-20 % carbohydrates, 55-60 % lipids, 25-28% proteins	36 Poor compliance Lost to follow-up	Glucose: 2.6-4.7 Insulin: 2.9-7.9 Ketones: n/a TC: 0.3-7.7 TG: 5.4-9.3 CK: 85-171 Other: AST: 469-1020, ALT: 366-475, HDL: 0.6, LDL: n/a, FFA, CK-MB, TnT, NT-proBNP: n/a	Glucose: 3.2-3.8 Insulin: n/a Ketones: n/a TC: 5.8-6.9 TG: 4.5-9 CK: 133 Other: AST: 439-1446, ALT: 426-766, HDL: 0.5-0.7, LDL: 3.5, FFA, CK-MB, TnT, NT-proBNP: n/a	BEFORE Liver US: severe hepatomegaly, fatty liver Cardiac US: normal ECG: normal AFTER Liver US: severe hepatomegaly, fatty liver Cardiac US: normal ECG: normal	BEFORE Weight: 14.7 (0.3 SD) Height: 84 (-3 SD) BMI: 20.8 (3 SD) AFTER Weight: 19.5 (-1.6 SD) Height: 108.5 (-3 SD) BMI: 16.6 (0.5 SD) Muscle strength: n/a
27	36 F IIIa	AGL, c.2681+1G>T	Muscle weakness Exercise intolerance	High fat diet 1300-1500 Kcal /day,34% (110-137 g/day) carbohydrates, 36-37% (52-62 g/day) lipids, 29-30% (95-108 g/day) proteins	60 Poor compliance	Glucose: 3.7-6.2 Insulin: 2.9-7.9 Ketones: n/a TC: 2.6-5.1 TG: 1.2-1.7 CK: 792-2616 Other: AST: 65-114, ALT: 42-71, HDL: 1.1-1.5, LDL: 2.6-3.1, FFA, CK-MB, TnT, NT-proBNP: n/a	Glucose: 3.9-6.4 Insulin: 2.9-7.9 Ketones: n/a TC: 4-5.3 TG: 1.3-1.7 CK: 587-1400 Other: AST: 54-112, ALT: 31-67, HDL:1-1.4, LDL: 2.5-3.6,FFA, CK-MB, TnT, NT-proBNP: n/a	BEFORE Liver US: hepatomegaly, fatty liver, cirrhosis Cardiac US: normal ECG: n/a AFTER Liver US: hepatomegaly, fatty liver, cirrhosis Cardiac US: normal ECG: n/a	BEFORE Weight: 66.7 (0.7 SD) Height: 166 (0.4 SD) BMI: 24.2 (0.6 SD) AFTER Weight: 73 (1.2 SD) Height: 166 (0.4 SD) BMI: 26.5 (1 SD) Muscle strength: n/a Refused to further increase lipid intake
28	1 F IIIa	AGL, c.2590C>T (p.Arg864Ter*)	Cardiomyopathy	High fat diet Never taken UCCS 710 Kcal/day, 11% carbohydrates, 70% lipids, 19% proteins	12 Lost to follow-up	Glucose: 2.3-5.4 Insulin: 0.3-6.6 Ketones: n/a TC: 4.2 TG: 3.9 CK: 430 Other: AST: 225, ALT: 240, HDL, LDL, FFA, CK-MB, TnT, NT-proBNP: n/a	Glucose: 3.6-4.8 Insulin: 23.4 Ketones: n/a TC: 3.9-5.5 TG: 4.1-10.3 CK: 181-295 Other: AST: 205, ALT: 265, HDL, LDL, FFA, CK-MB, TnT, NT-proBNP: n/a	BEFORE Liver US: hepatomegaly, fatty liver Cardiac US: obstructive hypertrophy; IVS thickness: 4.5, LVW thickness: 4.2 ECG: n/a AFTER Liver US: hepatomegaly, fatty liver Cardiac US: reduced hypertrophy (no more obstructive); IVS thickness: 4.2, LVW thickness: 4.4 ECG: n/a	BEFORE Weight: 7 (0.7 SD) Height: 60 (1 SD) BMI: 19.4 (2 SD) AFTER Weight: 9 (-0.7 SD) Height: 71 (-1.1 SD) BMI: 17.9 (0.1 SD) Muscle strength: n/a

## Sheet: Blad3
							AST	ALT
				6.3			110	69
				5.8			107	93
			m	6.05			138	73
			ds	#NAME?			107	89
						M	115.5	81
						DS	#NAME?	#NAME?
							118	78
							125	85
							126	86
							95	58
						M	116	76.75
						DS	#NAME?	#NAME?
							#NAME?	#NAME?
